# Supplementary material for: Perinatal and early life risk factors of adverse early childhood developmental outcomes: Protocol for systematic review using socioecological model
Source: PLoS One. 2024 Oct 17;19(10):e0311500. doi: 10.1371/journal.pone.0311500 (PMC11486404; doi:10.1371/journal.pone.0311500)
Supplement: S3 Table — (XLSX) [file pone.0311500.s003.xlsx]

## Sheet: Sheet1
S3 Table: Data extraction checklist
Study ID	Author, year	Study Title	Study aim	Study area	Country of study	WHO region	Study setting (facility-based, community-based, ..)	Study design (cross-sectional, prospective cohort, retrospective cohort, case control)	Study Period	Study population	Data sources	Sample size	% of male	Developmental outcome (developmental delay, developmental vulnerability, motor developmental delay,,,,,,,	Definition of the outcome as per the paper	Age at which developmental assessment condcuted	developmental assessment tools used	Outcome rates/Prevalence or incidence)	Current mean/median age in months	Mean GA at birth (in weeks) (if applicable)	median/Mean birth weights (in grams) (if applicable)	Statistical analysis	Primary Exposure variables	Control variables	Measurements of association	Main Results: unadjusted and adjusted Effect size (i.e. OR, RR, HR, Coefficient, etc.) (95% CI) for the exposure variables	unadjusted	LCI	UCI	adjusted	LCI	UCI	Main conclusion of the study	Strengths and Limitations of the study	Comments
